# Supplementary material for: Localization of the Swainsonine-Producing Chaetothyriales Symbiont in the Seed and Shoot Apical Meristem in Its Host Ipomoea carnea
Source: Microorganisms. 2022 Mar 2;10(3):545. doi: 10.3390/microorganisms10030545 (PMC8951018; doi:10.3390/microorganisms10030545)
Supplement: Supplementary file 1 [file microorganisms-10-00545-s001.zip]

Archive with 1 entries (1 files):
- microorganisms-1619739-supplementary-.pdf
